# Supplementary material for: Molecular Detection of Encephalitozoon cuniculi in Migratory Waterfowl of the Genus Anser (Anseriformes: Anatidae) in Poland
Source: Pathogens. 2025 May 16;14(5):489. doi: 10.3390/pathogens14050489 (PMC12114933; doi:10.3390/pathogens14050489)
Supplement: Supplementary file 1 [file pathogens-14-00489-s001.zip]

Archive with 1 entries (1 files):
- pathogens-3339658-supplementary.pdf
